# Supplementary material for: Organic Acids for Lignin and Hemicellulose Extraction from Black Liquor: A Comparative Study in Structure Analysis and Heavy Metal Adsorption Potential
Source: Polymers (Basel). 2026 Jan 16;18(2):251. doi: 10.3390/polym18020251 (PMC12845765; doi:10.3390/polym18020251)
Supplement: Supplementary file 1 [file polymers-18-00251-s001.zip]

Archive with 1 entries (1 files):
- polymers-4049078-supplementary.pdf
